# Supplementary material for: A Comprehensive Analysis of Predictors of Marginal Ulcers After Roux-en-Y Gastric Bypass: A Cohort Review of 2106 Patients
Source: Medicina (Kaunas). 2026 Apr 28;62(5):838. doi: 10.3390/medicina62050838 (PMC13208551; doi:10.3390/medicina62050838)
Supplement: Supplementary file 1 [file medicina-62-00838-s001.zip]

Archive with 1 entries (1 files):
- medicina-4198234-supplementary.pdf
